# Supplementary material for: Hyperoxia but not AOX expression mitigates pathological cardiac remodeling in a mouse model of inflammatory cardiomyopathy
Source: Sci Rep. 2019 Sep 4;9:12741. doi: 10.1038/s41598-019-49231-9 (PMC6726756; doi:10.1038/s41598-019-49231-9)
Supplement: Supplementary file 2 — S1 [file 41598_2019_49231_MOESM2_ESM.xls]

## Sheet: Sheet1
Table S1
Results of one-way ANOVA and Tukey HSD test for cardiac ejection fraction under hyperoxia (Fig. 1C)
Compare cell means regardless of rows and columns
Number of families	1
Number of comparisons per family	6
Alpha	0,05
Tukey's multiple comparisons test	Mean Diff,	95,00% CI of diff,	Significant?	Summary	Adjusted P Value
WT:Normoxia vs. WT:Hyperoxia	7717	-1,789 to 17,22	No	ns	0,1392
WT:Normoxia vs. MCP1:Normoxia	23,98	14,92 to 33,05	Yes	****	<0,0001
WT:Normoxia vs. MCP1:Hyperoxia	10,67	2,189 to 19,14	Yes	*	0,0104
WT:Hyperoxia vs. MCP1:Normoxia	16,27	6,761 to 25,77	Yes	***	0,0006
WT:Hyperoxia vs. MCP1:Hyperoxia	2,950	-5,999 to 11,90	No	ns	0,7951
MCP1:Normoxia vs. MCP1:Hyperoxia	-13,32	-21,79 to -4,839	Yes	**	0,0014
Test details	Mean 1	Mean 2	Mean Diff,	SE of diff,	N1	N2	q	DF
WT:Normoxia vs. WT:Hyperoxia	58,72	51,00	7,717	3,410	6	5	3,200	21,00
WT:Normoxia vs. MCP1:Normoxia	58,72	34,73	23,98	3,252	6	6	10,43	21,00
WT:Normoxia vs. MCP1:Hyperoxia	58,72	48,05	10,67	3,042	6	8	4,960	21,00
WT:Hyperoxia vs. MCP1:Normoxia	51,00	34,73	16,27	3,410	5	6	6,746	21,00
WT:Hyperoxia vs. MCP1:Hyperoxia	51,00	48,05	2,950	3,211	5	8	1,299	21,00
MCP1:Normoxia vs. MCP1:Hyperoxia	34,73	48,05	-13,32	3042	6	8	6192	21,00
