# Supplementary material for: Hyperoxia but not AOX expression mitigates pathological cardiac remodeling in a mouse model of inflammatory cardiomyopathy
Source: Sci Rep. 2019 Sep 4;9:12741. doi: 10.1038/s41598-019-49231-9 (PMC6726756; doi:10.1038/s41598-019-49231-9)
Supplement: Supplementary file 3 — S2 [file 41598_2019_49231_MOESM3_ESM.xls]

## Sheet: Wt vs MCP1
Tables S2
Statistical analysis of survival curves, Fig. 3A
Comparison of Survival Curves, Wild-type vs Mcp1
Log-rank (Mantel-Cox) test
Chi square	23.61
df	1
P value	<0.0001
P value summary	****
Are the survival curves sig different?	Yes
Gehan-Breslow-Wilcoxon test
Chi square	17.99
df	1
P value	<0.0001
P value summary	****
Are the survival curves sig different?	Yes
Median survival
Wild type	Undefined
Mcp1	30.14
Hazard Ratio (Mantel-Haenszel)	A/B	B/A
Ratio (and its reciprocal)	0.07449	13.43
95% CI of ratio	0.02613 to 0.2124	4.709 to 38.28
Hazard Ratio (logrank)	A/B	B/A
Ratio (and its reciprocal)	0
95% CI of ratio	-1.000 to -1.000	-1.000 to -1.000

## Sheet: Wt vs GAM
Comparison of Survival Curves, wild-type vs. Mcp1 + Global AOX
Log-rank (Mantel-Cox) test
Chi square	21.02
df	1
P value	<0.0001
P value summary	****
Are the survival curves sig different?	Yes
Gehan-Breslow-Wilcoxon test
Chi square	16.24
df	1
P value	<0.0001
P value summary	****
Are the survival curves sig different?	Yes
Median survival
Wild type	Undefined
Mcp1- Global Aox	30.43
Hazard Ratio (Mantel-Haenszel)	A/E	E/A
Ratio (and its reciprocal)	0.07128	14.03
95% CI of ratio	0.02304 to 0.2205	4.536 to 43.40
Hazard Ratio (logrank)	A/E	E/A
Ratio (and its reciprocal)	0
95% CI of ratio	-1.000 to -1.000	-1.000 to -1.000

## Sheet: Wt vs CAM
Comparison of Survival Curves, wild-type vs. Mcp1 + cardio AOX
Log-rank (Mantel-Cox) test
Chi square	25.15
df	1
P value	<0.0001
P value summary	****
Are the survival curves sig different?	Yes
Gehan-Breslow-Wilcoxon test
Chi square	23.33
df	1
P value	<0.0001
P value summary	****
Are the survival curves sig different?	Yes
Median survival
Wild type	Undefined
Mcp1-cardiomyocyte specific-Aox	21.57
Hazard Ratio (Mantel-Haenszel)	A/F	F/A
Ratio (and its reciprocal)	0.002323	430.5
95% CI of ratio	0.0002170 to 0.02486	40.23 to 4608
Hazard Ratio (logrank)	A/F	F/A
Ratio (and its reciprocal)	0
95% CI of ratio	-1.000 to -1.000	-1.000 to -1.000

## Sheet: Mcp1 vs GAM
Comparison of Survival Curves, Mcp1 vs. Mcp1 + Gobal AOX
Log-rank (Mantel-Cox) test
Chi square	0.003093
df	1
P value	0.9556
P value summary	ns
Are the survival curves sig different?	No
Gehan-Breslow-Wilcoxon test
Chi square	0.05245
df	1
P value	0.8189
P value summary	ns
Are the survival curves sig different?	No
Median survival
Mcp1	30.14
Mcp1- Global Aox	30.43
Ratio (and its reciprocal)	0.9906	1.009
95% CI of ratio	0.4714 to 2.082	0.4803 to 2.122
Hazard Ratio (Mantel-Haenszel)	B/E	E/B
Ratio (and its reciprocal)	1.022	0.9784
95% CI of ratio	0.4732 to 2.208	0.4530 to 2.113
Hazard Ratio (logrank)	B/E	E/B
Ratio (and its reciprocal)	1.021	0.9799
95% CI of ratio	0.4858 to 2.144	0.4665 to 2.058

## Sheet: Mcp1 vs CAM
Comparison of Survival Curves, Mcp1 vs. Mcp1 + cardio AOX
Log-rank (Mantel-Cox) test
Chi square	19.45
df	1
P value	<0.0001
P value summary	****
Are the survival curves sig different?	Yes
Gehan-Breslow-Wilcoxon test
Chi square	18.56
df	1
P value	<0.0001
P value summary	****
Are the survival curves sig different?	Yes
Median survival
Mcp1	30.14
Mcp1-cardiomyocyte-specific-Aox	21.57
Ratio (and its reciprocal)	1.397	0.7156
95% CI of ratio	0.5079 to 3.845	0.2601 to 1.969
Hazard Ratio (Mantel-Haenszel)	B/F	F/B
Ratio (and its reciprocal)	0.007702	129.8
95% CI of ratio	0.0008858 to 0.06697	14.93 to 1129
Hazard Ratio (logrank)	B/F	F/B
Ratio (and its reciprocal)	0.1584	6.312
95% CI of ratio	0.02127 to 1.180	0.8475 to 47.01
