# Supplementary material for: Hyperoxia but not AOX expression mitigates pathological cardiac remodeling in a mouse model of inflammatory cardiomyopathy
Source: Sci Rep. 2019 Sep 4;9:12741. doi: 10.1038/s41598-019-49231-9 (PMC6726756; doi:10.1038/s41598-019-49231-9)
Supplement: Supplementary file 4 — S3 [file 41598_2019_49231_MOESM4_ESM.xls]

## Sheet: Egln3
Tables S3
Results of one-way ANOVA and Tukey HSD test for qRTPCR (Fig. 4)
Number of families	1
Number of comparisons per family	21
Alpha	0.05
Tukey's multiple comparisons test	Mean Diff.	95.00% CI of diff.	Significant?	Summary	Adjusted P Value
Wild type vs. Myh6-Cre	0.1108	-0.3936 to 0.6151	No	ns	0.9917	A-B
Wild type vs. Global Aox	0.05148	-0.4529 to 0.5558	No	ns	0.9999	A-C
Wild type vs. Heart specific Aox	0.09581	-0.4086 to 0.6002	No	ns	0.9962	A-D
Wild type vs. Mcp1	0.7078	0.2034 to 1.212	Yes	**	0.0021	A-E
Wild type vs. Mcp1-Global Aox	0.7507	0.2463 to 1.255	Yes	**	0.001	A-F
Wild type vs. Mcp1-Heart specific-Aox	0.7692	0.2649 to 1.274	Yes	***	0.0008	A-G
Myh6-Cre vs. Global Aox	-0.05928	-0.5636 to 0.4451	No	ns	0.9997	B-C
Myh6-Cre vs. Heart specific Aox	-0.01495	-0.5193 to 0.4894	No	ns	>0.9999	B-D
Myh6-Cre vs. Mcp1	0.597	0.09265 to 1.101	Yes	*	0.0126	B-E
Myh6-Cre vs. Mcp1-Global Aox	0.6399	0.1355 to 1.144	Yes	**	0.0064	B-F
Myh6-Cre vs. Mcp1-Heart specific-Aox	0.6585	0.1541 to 1.163	Yes	**	0.0047	B-G
Global Aox vs. Heart specific Aox	0.04432	-0.4600 to 0.5487	No	ns	>0.9999	C-D
Global Aox vs. Mcp1	0.6563	0.1519 to 1.161	Yes	**	0.0049	C-E
Global Aox vs. Mcp1-Global Aox	0.6992	0.1948 to 1.204	Yes	**	0.0024	C-F
Global Aox vs. Mcp1-Heart specific-Aox	0.7178	0.2134 to 1.222	Yes	**	0.0018	C-G
Heart specific Aox vs. Mcp1	0.612	0.1076 to 1.116	Yes	**	0.01	D-E
Heart specific Aox vs. Mcp1-Global Aox	0.6549	0.1505 to 1.159	Yes	**	0.005	D-F
Heart specific Aox vs. Mcp1-Heart specific-Aox	0.6734	0.1691 to 1.178	Yes	**	0.0037	D-G
Mcp1 vs. Mcp1-Global Aox	0.04289	-0.4615 to 0.5473	No	ns	>0.9999	E-F
Mcp1 vs. Mcp1-Heart specific-Aox	0.06148	-0.4429 to 0.5658	No	ns	0.9997	E-G
Mcp1-Global Aox vs. Mcp1-Heart specific-Aox	0.01859	-0.4858 to 0.5229	No	ns	>0.9999	F-G
Test details	Mean 1	Mean 2	Mean Diff.	SE of diff.	n1	n2	q	DF
Wild type vs. Myh6-Cre	1.12	1.009	0.1108	0.159	5	5	0.9852	28
Wild type vs. Global Aox	1.12	1.069	0.05148	0.159	5	5	0.4579	28
Wild type vs. Heart specific Aox	1.12	1.024	0.09581	0.159	5	5	0.8522	28
Wild type vs. Mcp1	1.12	0.4123	0.7078	0.159	5	5	6.295	28
Wild type vs. Mcp1-Global Aox	1.12	0.3694	0.7507	0.159	5	5	6.677	28
Wild type vs. Mcp1-Heart specific-Aox	1.12	0.3508	0.7692	0.159	5	5	6.842	28
Myh6-Cre vs. Global Aox	1.009	1.069	-0.05928	0.159	5	5	0.5272	28
Myh6-Cre vs. Heart specific Aox	1.009	1.024	-0.01495	0.159	5	5	0.133	28
Myh6-Cre vs. Mcp1	1.009	0.4123	0.597	0.159	5	5	5.31	28
Myh6-Cre vs. Mcp1-Global Aox	1.009	0.3694	0.6399	0.159	5	5	5.692	28
Myh6-Cre vs. Mcp1-Heart specific-Aox	1.009	0.3508	0.6585	0.159	5	5	5.857	28
Global Aox vs. Heart specific Aox	1.069	1.024	0.04432	0.159	5	5	0.3942	28
Global Aox vs. Mcp1	1.069	0.4123	0.6563	0.159	5	5	5.837	28
Global Aox vs. Mcp1-Global Aox	1.069	0.3694	0.6992	0.159	5	5	6.219	28
Global Aox vs. Mcp1-Heart specific-Aox	1.069	0.3508	0.7178	0.159	5	5	6.384	28
Heart specific Aox vs. Mcp1	1.024	0.4123	0.612	0.159	5	5	5.443	28
Heart specific Aox vs. Mcp1-Global Aox	1.024	0.3694	0.6549	0.159	5	5	5.825	28
Heart specific Aox vs. Mcp1-Heart specific-Aox	1.024	0.3508	0.6734	0.159	5	5	5.99	28
Mcp1 vs. Mcp1-Global Aox	0.4123	0.3694	0.04289	0.159	5	5	0.3815	28
Mcp1 vs. Mcp1-Heart specific-Aox	0.4123	0.3508	0.06148	0.159	5	5	0.5468	28
Mcp1-Global Aox vs. Mcp1-Heart specific-Aox	0.3694	0.3508	0.01859	0.159	5	5	0.1653	28

## Sheet: Fgf21
Number of families	1
Number of comparisons per family	21
Alpha	0.05
Tukey's multiple comparisons test	Mean Diff.	95.00% CI of diff.	Significant?	Summary	Adjusted P Value
Wild type vs. Myh6-Cre	-1.547	-81.61 to 78.51	No	ns	>0.9999	A-B
Wild type vs. Global Aox	-0.4052	-80.47 to 79.66	No	ns	>0.9999	A-C
Wild type vs. Heart specific Aox	-1.7	-81.76 to 78.36	No	ns	>0.9999	A-D
Wild type vs. Mcp1	-101	-181.1 to -20.95	Yes	**	0.0068	A-E
Wild type vs. Mcp1-Global Aox	-125	-205.0 to -44.93	Yes	***	0.0006	A-F
Wild type vs. Mcp1-Heart specific-Aox	-44.67	-124.7 to 35.39	No	ns	0.5778	A-G
Myh6-Cre vs. Global Aox	1.141	-78.92 to 81.20	No	ns	>0.9999	B-C
Myh6-Cre vs. Heart specific Aox	-0.1538	-80.21 to 79.91	No	ns	>0.9999	B-D
Myh6-Cre vs. Mcp1	-99.46	-179.5 to -19.40	Yes	**	0.0079	B-E
Myh6-Cre vs. Mcp1-Global Aox	-123.4	-203.5 to -43.38	Yes	***	0.0007	B-F
Myh6-Cre vs. Mcp1-Heart specific-Aox	-43.12	-123.2 to 36.94	No	ns	0.6163	B-G
Global Aox vs. Heart specific Aox	-1.295	-81.36 to 78.77	No	ns	>0.9999	C-D
Global Aox vs. Mcp1	-100.6	-180.7 to -20.54	Yes	**	0.0071	C-E
Global Aox vs. Mcp1-Global Aox	-124.6	-204.6 to -44.52	Yes	***	0.0006	C-F
Global Aox vs. Mcp1-Heart specific-Aox	-44.26	-124.3 to 35.80	No	ns	0.5879	C-G
Heart specific Aox vs. Mcp1	-99.31	-179.4 to -19.24	Yes	**	0.008	D-E
Heart specific Aox vs. Mcp1-Global Aox	-123.3	-203.3 to -43.22	Yes	***	0.0007	D-F
Heart specific Aox vs. Mcp1-Heart specific-Aox	-42.97	-123.0 to 37.09	No	ns	0.6201	D-G
Mcp1 vs. Mcp1-Global Aox	-23.98	-104.0 to 56.08	No	ns	0.9605	E-F
Mcp1 vs. Mcp1-Heart specific-Aox	56.34	-23.72 to 136.4	No	ns	0.3111	E-G
Mcp1-Global Aox vs. Mcp1-Heart specific-Aox	80.32	0.2583 to 160.4	Yes	*	0.0489	F-G
Test details	Mean 1	Mean 2	Mean Diff.	SE of diff.	n1	n2	q	DF
Wild type vs. Myh6-Cre	1.121	2.668	-1.547	25.24	5	5	0.08666	28
Wild type vs. Global Aox	1.121	1.527	-0.4052	25.24	5	5	0.0227	28
Wild type vs. Heart specific Aox	1.121	2.822	-1.7	25.24	5	5	0.09528	28
Wild type vs. Mcp1	1.121	102.1	-101	25.24	5	5	5.66	28
Wild type vs. Mcp1-Global Aox	1.121	126.1	-125	25.24	5	5	7.003	28
Wild type vs. Mcp1-Heart specific-Aox	1.121	45.79	-44.67	25.24	5	5	2.503	28
Myh6-Cre vs. Global Aox	2.668	1.527	1.141	25.24	5	5	0.06395	28
Myh6-Cre vs. Heart specific Aox	2.668	2.822	-0.1538	25.24	5	5	0.008618	28
Myh6-Cre vs. Mcp1	2.668	102.1	-99.46	25.24	5	5	5.573	28
Myh6-Cre vs. Mcp1-Global Aox	2.668	126.1	-123.4	25.24	5	5	6.917	28
Myh6-Cre vs. Mcp1-Heart specific-Aox	2.668	45.79	-43.12	25.24	5	5	2.416	28
Global Aox vs. Heart specific Aox	1.527	2.822	-1.295	25.24	5	5	0.07257	28
Global Aox vs. Mcp1	1.527	102.1	-100.6	25.24	5	5	5.637	28
Global Aox vs. Mcp1-Global Aox	1.527	126.1	-124.6	25.24	5	5	6.981	28
Global Aox vs. Mcp1-Heart specific-Aox	1.527	45.79	-44.26	25.24	5	5	2.48	28
Heart specific Aox vs. Mcp1	2.822	102.1	-99.31	25.24	5	5	5.564	28
Heart specific Aox vs. Mcp1-Global Aox	2.822	126.1	-123.3	25.24	5	5	6.908	28
Heart specific Aox vs. Mcp1-Heart specific-Aox	2.822	45.79	-42.97	25.24	5	5	2.408	28
Mcp1 vs. Mcp1-Global Aox	102.1	126.1	-23.98	25.24	5	5	1.344	28
Mcp1 vs. Mcp1-Heart specific-Aox	102.1	45.79	56.34	25.24	5	5	3.157	28
Mcp1-Global Aox vs. Mcp1-Heart specific-Aox	126.1	45.79	80.32	25.24	5	5	4.501	28

## Sheet: GATA4
Number of families	1
Number of comparisons per family	21
Alpha	0.05
Tukey's multiple comparisons test	Mean Diff.	95.00% CI of diff.	Significant?	Summary	Adjusted P Value
Wild type vs. Myh6-Cre	0.1066	-0.1719 to 0.3851	No	ns	0.8828	A-B
Wild type vs. Global Aox	-0.005669	-0.2842 to 0.2728	No	ns	>0.9999	A-C
Wild type vs. Heart specific Aox	-0.03051	-0.3090 to 0.2480	No	ns	0.9998	A-D
Wild type vs. Mcp1	0.3972	0.1187 to 0.6757	Yes	**	0.0018	A-E
Wild type vs. Mcp1-Global Aox	0.4744	0.1959 to 0.7529	Yes	***	0.0002	A-F
Wild type vs. Mcp1-Heart specific-Aox	0.4192	0.1407 to 0.6977	Yes	***	0.0009	A-G
Myh6-Cre vs. Global Aox	-0.1123	-0.3907 to 0.1662	No	ns	0.8558	B-C
Myh6-Cre vs. Heart specific Aox	-0.1371	-0.4156 to 0.1414	No	ns	0.7064	B-D
Myh6-Cre vs. Mcp1	0.2906	0.01214 to 0.5691	Yes	*	0.0365	B-E
Myh6-Cre vs. Mcp1-Global Aox	0.3678	0.08935 to 0.6463	Yes	**	0.0042	B-F
Myh6-Cre vs. Mcp1-Heart specific-Aox	0.3126	0.03413 to 0.5911	Yes	*	0.0202	B-G
Global Aox vs. Heart specific Aox	-0.02485	-0.3033 to 0.2536	No	ns	>0.9999	C-D
Global Aox vs. Mcp1	0.4029	0.1244 to 0.6814	Yes	**	0.0015	C-E
Global Aox vs. Mcp1-Global Aox	0.4801	0.2016 to 0.7586	Yes	***	0.0001	C-F
Global Aox vs. Mcp1-Heart specific-Aox	0.4249	0.1464 to 0.7034	Yes	***	0.0008	C-G
Heart specific Aox vs. Mcp1	0.4277	0.1492 to 0.7062	Yes	***	0.0007	D-E
Heart specific Aox vs. Mcp1-Global Aox	0.5049	0.2264 to 0.7834	Yes	****	<0.0001	D-F
Heart specific Aox vs. Mcp1-Heart specific-Aox	0.4497	0.1712 to 0.7282	Yes	***	0.0004	D-G
Mcp1 vs. Mcp1-Global Aox	0.07721	-0.2013 to 0.3557	No	ns	0.9728	E-F
Mcp1 vs. Mcp1-Heart specific-Aox	0.02199	-0.2565 to 0.3005	No	ns	>0.9999	E-G
Mcp1-Global Aox vs. Mcp1-Heart specific-Aox	-0.05522	-0.3337 to 0.2233	No	ns	0.9952	F-G
Test details	Mean 1	Mean 2	Mean Diff.	SE of diff.	n1	n2	q	DF
Wild type vs. Myh6-Cre	1.011	0.9048	0.1066	0.08779	5	5	1.717	28
Wild type vs. Global Aox	1.011	1.017	-0.005669	0.08779	5	5	0.09132	28
Wild type vs. Heart specific Aox	1.011	1.042	-0.03051	0.08779	5	5	0.4915	28
Wild type vs. Mcp1	1.011	0.6142	0.3972	0.08779	5	5	6.399	28
Wild type vs. Mcp1-Global Aox	1.011	0.537	0.4744	0.08779	5	5	7.642	28
Wild type vs. Mcp1-Heart specific-Aox	1.011	0.5922	0.4192	0.08779	5	5	6.753	28
Myh6-Cre vs. Global Aox	0.9048	1.017	-0.1123	0.08779	5	5	1.808	28
Myh6-Cre vs. Heart specific Aox	0.9048	1.042	-0.1371	0.08779	5	5	2.209	28
Myh6-Cre vs. Mcp1	0.9048	0.6142	0.2906	0.08779	5	5	4.682	28
Myh6-Cre vs. Mcp1-Global Aox	0.9048	0.537	0.3678	0.08779	5	5	5.925	28
Myh6-Cre vs. Mcp1-Heart specific-Aox	0.9048	0.5922	0.3126	0.08779	5	5	5.036	28
Global Aox vs. Heart specific Aox	1.017	1.042	-0.02485	0.08779	5	5	0.4002	28
Global Aox vs. Mcp1	1.017	0.6142	0.4029	0.08779	5	5	6.49	28
Global Aox vs. Mcp1-Global Aox	1.017	0.537	0.4801	0.08779	5	5	7.734	28
Global Aox vs. Mcp1-Heart specific-Aox	1.017	0.5922	0.4249	0.08779	5	5	6.844	28
Heart specific Aox vs. Mcp1	1.042	0.6142	0.4277	0.08779	5	5	6.89	28
Heart specific Aox vs. Mcp1-Global Aox	1.042	0.537	0.5049	0.08779	5	5	8.134	28
Heart specific Aox vs. Mcp1-Heart specific-Aox	1.042	0.5922	0.4497	0.08779	5	5	7.244	28
Mcp1 vs. Mcp1-Global Aox	0.6142	0.537	0.07721	0.08779	5	5	1.244	28
Mcp1 vs. Mcp1-Heart specific-Aox	0.6142	0.5922	0.02199	0.08779	5	5	0.3542	28
Mcp1-Global Aox vs. Mcp1-Heart specific-Aox	0.537	0.5922	-0.05522	0.08779	5	5	0.8895	28

## Sheet: GDF15
Number of families	1
Number of comparisons per family	21
Alpha	0.05
Tukey's multiple comparisons test	Mean Diff.	95.00% CI of diff.	Significant?	Summary	Adjusted P Value
Wild type vs. Myh6-Cre	-1.261	-24.29 to 21.77	No	ns	>0.9999	A-B
Wild type vs. Global Aox	0.07049	-22.96 to 23.10	No	ns	>0.9999	A-C
Wild type vs. Heart specific Aox	-1.003	-25.43 to 23.42	No	ns	>0.9999	A-D
Wild type vs. Mcp1	-51.31	-74.34 to -28.29	Yes	****	<0.0001	A-E
Wild type vs. Mcp1-Global Aox	-40.54	-63.56 to -17.51	Yes	***	0.0001	A-F
Wild type vs. Mcp1-Heart specific-Aox	-28.38	-51.41 to -5.357	Yes	**	0.0087	A-G
Myh6-Cre vs. Global Aox	1.332	-21.69 to 24.36	No	ns	>0.9999	B-C
Myh6-Cre vs. Heart specific Aox	0.2584	-24.16 to 24.68	No	ns	>0.9999	B-D
Myh6-Cre vs. Mcp1	-50.05	-73.08 to -27.03	Yes	****	<0.0001	B-E
Myh6-Cre vs. Mcp1-Global Aox	-39.28	-62.30 to -16.25	Yes	***	0.0002	B-F
Myh6-Cre vs. Mcp1-Heart specific-Aox	-27.12	-50.15 to -4.096	Yes	*	0.0133	B-G
Global Aox vs. Heart specific Aox	-1.073	-25.50 to 23.35	No	ns	>0.9999	C-D
Global Aox vs. Mcp1	-51.39	-74.41 to -28.36	Yes	****	<0.0001	C-E
Global Aox vs. Mcp1-Global Aox	-40.61	-63.63 to -17.58	Yes	***	0.0001	C-F
Global Aox vs. Mcp1-Heart specific-Aox	-28.45	-51.48 to -5.428	Yes	**	0.0085	C-G
Heart specific Aox vs. Mcp1	-50.31	-74.74 to -25.89	Yes	****	<0.0001	D-E
Heart specific Aox vs. Mcp1-Global Aox	-39.53	-63.96 to -15.11	Yes	***	0.0004	D-F
Heart specific Aox vs. Mcp1-Heart specific-Aox	-27.38	-51.80 to -2.958	Yes	*	0.0206	D-G
Mcp1 vs. Mcp1-Global Aox	10.78	-12.25 to 33.80	No	ns	0.7488	E-F
Mcp1 vs. Mcp1-Heart specific-Aox	22.93	-0.09527 to 45.96	No	ns	0.0515	E-G
Mcp1-Global Aox vs. Mcp1-Heart specific-Aox	12.15	-10.87 to 35.18	No	ns	0.6349	F-G
Test details	Mean 1	Mean 2	Mean Diff.	SE of diff.	n1	n2	q	DF
Wild type vs. Myh6-Cre	1.059	2.32	-1.261	7.239	5	5	0.2464	27
Wild type vs. Global Aox	1.059	0.9885	0.07049	7.239	5	5	0.01377	27
Wild type vs. Heart specific Aox	1.059	2.062	-1.003	7.678	5	4	0.1847	27
Wild type vs. Mcp1	1.059	52.37	-51.31	7.239	5	5	10.02	27
Wild type vs. Mcp1-Global Aox	1.059	41.6	-40.54	7.239	5	5	7.919	27
Wild type vs. Mcp1-Heart specific-Aox	1.059	29.44	-28.38	7.239	5	5	5.545	27
Myh6-Cre vs. Global Aox	2.32	0.9885	1.332	7.239	5	5	0.2602	27
Myh6-Cre vs. Heart specific Aox	2.32	2.062	0.2584	7.678	5	4	0.04759	27
Myh6-Cre vs. Mcp1	2.32	52.37	-50.05	7.239	5	5	9.778	27
Myh6-Cre vs. Mcp1-Global Aox	2.32	41.6	-39.28	7.239	5	5	7.673	27
Myh6-Cre vs. Mcp1-Heart specific-Aox	2.32	29.44	-27.12	7.239	5	5	5.298	27
Global Aox vs. Heart specific Aox	0.9885	2.062	-1.073	7.678	5	4	0.1977	27
Global Aox vs. Mcp1	0.9885	52.37	-51.39	7.239	5	5	10.04	27
Global Aox vs. Mcp1-Global Aox	0.9885	41.6	-40.61	7.239	5	5	7.933	27
Global Aox vs. Mcp1-Heart specific-Aox	0.9885	29.44	-28.45	7.239	5	5	5.559	27
Heart specific Aox vs. Mcp1	2.062	52.37	-50.31	7.678	4	5	9.267	27
Heart specific Aox vs. Mcp1-Global Aox	2.062	41.6	-39.53	7.678	4	5	7.282	27
Heart specific Aox vs. Mcp1-Heart specific-Aox	2.062	29.44	-27.38	7.678	4	5	5.043	27
Mcp1 vs. Mcp1-Global Aox	52.37	41.6	10.78	7.239	5	5	2.105	27
Mcp1 vs. Mcp1-Heart specific-Aox	52.37	29.44	22.93	7.239	5	5	4.48	27
Mcp1-Global Aox vs. Mcp1-Heart specific-Aox	41.6	29.44	12.15	7.239	5	5	2.374	27

## Sheet: IL10
Number of families	1
Number of comparisons per family	21
Alpha	0.05
Tukey's multiple comparisons test	Mean Diff.	95.00% CI of diff.	Significant?	Summary	Adjusted P Value
Wild type vs. Myh6-Cre	-0.1942	-2.159 to 1.771	No	ns	>0.9999	A-B
Wild type vs. Global Aox	-0.05294	-2.137 to 2.031	No	ns	>0.9999	A-C
Wild type vs. Heart specific Aox	-0.1908	-2.156 to 1.774	No	ns	>0.9999	A-D
Wild type vs. Mcp1	-3.233	-5.198 to -1.269	Yes	***	0.0003	A-E
Wild type vs. Mcp1-Global Aox	-2.936	-5.019 to -0.8516	Yes	**	0.0022	A-F
Wild type vs. Mcp1-Heart specific-Aox	-4.658	-6.623 to -2.693	Yes	****	<0.0001	A-G
Myh6-Cre vs. Global Aox	0.1413	-1.943 to 2.225	No	ns	>0.9999	B-C
Myh6-Cre vs. Heart specific Aox	0.00342	-1.961 to 1.968	No	ns	>0.9999	B-D
Myh6-Cre vs. Mcp1	-3.039	-5.004 to -1.074	Yes	***	0.0007	B-E
Myh6-Cre vs. Mcp1-Global Aox	-2.741	-4.825 to -0.6574	Yes	**	0.0046	B-F
Myh6-Cre vs. Mcp1-Heart specific-Aox	-4.464	-6.429 to -2.499	Yes	****	<0.0001	B-G
Global Aox vs. Heart specific Aox	-0.1379	-2.222 to 1.946	No	ns	>0.9999	C-D
Global Aox vs. Mcp1	-3.18	-5.264 to -1.096	Yes	***	0.0008	C-E
Global Aox vs. Mcp1-Global Aox	-2.883	-5.079 to -0.6859	Yes	**	0.0047	C-F
Global Aox vs. Mcp1-Heart specific-Aox	-4.605	-6.689 to -2.521	Yes	****	<0.0001	C-G
Heart specific Aox vs. Mcp1	-3.042	-5.007 to -1.078	Yes	***	0.0007	D-E
Heart specific Aox vs. Mcp1-Global Aox	-2.745	-4.829 to -0.6608	Yes	**	0.0045	D-F
Heart specific Aox vs. Mcp1-Heart specific-Aox	-4.467	-6.432 to -2.503	Yes	****	<0.0001	D-G
Mcp1 vs. Mcp1-Global Aox	0.2977	-1.786 to 2.382	No	ns	0.9992	E-F
Mcp1 vs. Mcp1-Heart specific-Aox	-1.425	-3.390 to 0.5398	No	ns	0.2753	E-G
Mcp1-Global Aox vs. Mcp1-Heart specific-Aox	-1.723	-3.807 to 0.3612	No	ns	0.1557	F-G
Test details	Mean 1	Mean 2	Mean Diff.	SE of diff.	n1	n2	q	DF
Wild type vs. Myh6-Cre	1.062	1.256	-0.1942	0.6159	5	5	0.446	26
Wild type vs. Global Aox	1.062	1.115	-0.05294	0.6532	5	4	0.1146	26
Wild type vs. Heart specific Aox	1.062	1.253	-0.1908	0.6159	5	5	0.4381	26
Wild type vs. Mcp1	1.062	4.295	-3.233	0.6159	5	5	7.424	26
Wild type vs. Mcp1-Global Aox	1.062	3.997	-2.936	0.6532	5	4	6.355	26
Wild type vs. Mcp1-Heart specific-Aox	1.062	5.72	-4.658	0.6159	5	5	10.7	26
Myh6-Cre vs. Global Aox	1.256	1.115	0.1413	0.6532	5	4	0.3058	26
Myh6-Cre vs. Heart specific Aox	1.256	1.253	0.00342	0.6159	5	5	0.007853	26
Myh6-Cre vs. Mcp1	1.256	4.295	-3.039	0.6159	5	5	6.978	26
Myh6-Cre vs. Mcp1-Global Aox	1.256	3.997	-2.741	0.6532	5	4	5.935	26
Myh6-Cre vs. Mcp1-Heart specific-Aox	1.256	5.72	-4.464	0.6159	5	5	10.25	26
Global Aox vs. Heart specific Aox	1.115	1.253	-0.1379	0.6532	4	5	0.2984	26
Global Aox vs. Mcp1	1.115	4.295	-3.18	0.6532	4	5	6.885	26
Global Aox vs. Mcp1-Global Aox	1.115	3.997	-2.883	0.6886	4	4	5.92	26
Global Aox vs. Mcp1-Heart specific-Aox	1.115	5.72	-4.605	0.6532	4	5	9.97	26
Heart specific Aox vs. Mcp1	1.253	4.295	-3.042	0.6159	5	5	6.986	26
Heart specific Aox vs. Mcp1-Global Aox	1.253	3.997	-2.745	0.6532	5	4	5.942	26
Heart specific Aox vs. Mcp1-Heart specific-Aox	1.253	5.72	-4.467	0.6159	5	5	10.26	26
Mcp1 vs. Mcp1-Global Aox	4.295	3.997	0.2977	0.6532	5	4	0.6446	26
Mcp1 vs. Mcp1-Heart specific-Aox	4.295	5.72	-1.425	0.6159	5	5	3.272	26
Mcp1-Global Aox vs. Mcp1-Heart specific-Aox	3.997	5.72	-1.723	0.6532	4	5	3.729	26

## Sheet: Mcp1
Number of families	1
Number of comparisons per family	21
Alpha	0.05
Tukey's multiple comparisons test	Mean Diff.	95.00% CI of diff.	Significant?	Summary	Adjusted P Value
Wild type vs. Myh6-Cre	-0.2171	-8200 to 8199	No	ns	>0.9999	A-B
Wild type vs. Global Aox	-0.3351	-8200 to 8199	No	ns	>0.9999	A-C
Wild type vs. Heart specific Aox	-0.5725	-8697 to 8696	No	ns	>0.9999	A-D
Wild type vs. Mcp1	-16175	-24374 to -7975	Yes	****	<0.0001	A-E
Wild type vs. Mcp1-Global Aox	-11044	-19244 to -2845	Yes	**	0.0035	A-F
Wild type vs. Mcp1-Heart specific-Aox	-14101	-22300 to -5902	Yes	***	0.0002	A-G
Myh6-Cre vs. Global Aox	-0.118	-8200 to 8199	No	ns	>0.9999	B-C
Myh6-Cre vs. Heart specific Aox	-0.3554	-8697 to 8696	No	ns	>0.9999	B-D
Myh6-Cre vs. Mcp1	-16174	-24374 to -7975	Yes	****	<0.0001	B-E
Myh6-Cre vs. Mcp1-Global Aox	-11044	-19243 to -2845	Yes	**	0.0035	B-F
Myh6-Cre vs. Mcp1-Heart specific-Aox	-14101	-22300 to -5901	Yes	***	0.0002	B-G
Global Aox vs. Heart specific Aox	-0.2375	-8697 to 8697	No	ns	>0.9999	C-D
Global Aox vs. Mcp1	-16174	-24374 to -7975	Yes	****	<0.0001	C-E
Global Aox vs. Mcp1-Global Aox	-11044	-19243 to -2845	Yes	**	0.0035	C-F
Global Aox vs. Mcp1-Heart specific-Aox	-14101	-22300 to -5901	Yes	***	0.0002	C-G
Heart specific Aox vs. Mcp1	-16174	-24871 to -7477	Yes	****	<0.0001	D-E
Heart specific Aox vs. Mcp1-Global Aox	-11044	-19740 to -2347	Yes	**	0.0065	D-F
Heart specific Aox vs. Mcp1-Heart specific-Aox	-14100	-22797 to -5404	Yes	***	0.0004	D-G
Mcp1 vs. Mcp1-Global Aox	5130	-3069 to 13330	No	ns	0.4432	E-F
Mcp1 vs. Mcp1-Heart specific-Aox	2074	-6126 to 10273	No	ns	0.9825	E-G
Mcp1-Global Aox vs. Mcp1-Heart specific-Aox	-3057	-11256 to 5143	No	ns	0.8935	F-G
Test details	Mean 1	Mean 2	Mean Diff.	SE of diff.	n1	n2	q	DF
Wild type vs. Myh6-Cre	1.168	1.385	-0.2171	2578	5	5	0.0001191	27
Wild type vs. Global Aox	1.168	1.503	-0.3351	2578	5	5	0.0001838	27
Wild type vs. Heart specific Aox	1.168	1.74	-0.5725	2734	5	4	0.0002961	27
Wild type vs. Mcp1	1.168	16176	-16175	2578	5	5	8.874	27
Wild type vs. Mcp1-Global Aox	1.168	11045	-11044	2578	5	5	6.059	27
Wild type vs. Mcp1-Heart specific-Aox	1.168	14102	-14101	2578	5	5	7.736	27
Myh6-Cre vs. Global Aox	1.385	1.503	-0.118	2578	5	5	6.472e-05	27
Myh6-Cre vs. Heart specific Aox	1.385	1.74	-0.3554	2734	5	4	0.0001838	27
Myh6-Cre vs. Mcp1	1.385	16176	-16174	2578	5	5	8.873	27
Myh6-Cre vs. Mcp1-Global Aox	1.385	11045	-11044	2578	5	5	6.059	27
Myh6-Cre vs. Mcp1-Heart specific-Aox	1.385	14102	-14101	2578	5	5	7.736	27
Global Aox vs. Heart specific Aox	1.503	1.74	-0.2375	2734	5	4	0.0001228	27
Global Aox vs. Mcp1	1.503	16176	-16174	2578	5	5	8.873	27
Global Aox vs. Mcp1-Global Aox	1.503	11045	-11044	2578	5	5	6.059	27
Global Aox vs. Mcp1-Heart specific-Aox	1.503	14102	-14101	2578	5	5	7.736	27
Heart specific Aox vs. Mcp1	1.74	16176	-16174	2734	4	5	8.366	27
Heart specific Aox vs. Mcp1-Global Aox	1.74	11045	-11044	2734	4	5	5.712	27
Heart specific Aox vs. Mcp1-Heart specific-Aox	1.74	14102	-14100	2734	4	5	7.293	27
Mcp1 vs. Mcp1-Global Aox	16176	11045	5130	2578	5	5	2.815	27
Mcp1 vs. Mcp1-Heart specific-Aox	16176	14102	2074	2578	5	5	1.138	27
Mcp1-Global Aox vs. Mcp1-Heart specific-Aox	11045	14102	-3057	2578	5	5	1.677	27

## Sheet: Mtor
Number of families	1
Number of comparisons per family	21
Alpha	0.05
Tukey's multiple comparisons test	Mean Diff.	95.00% CI of diff.	Significant?	Summary	Adjusted P Value
Wild type vs. Myh6-Cre	-0.3692	-0.9008 to 0.1625	No	ns	0.3258	A-B
Wild type vs. Global Aox	-0.1422	-0.6738 to 0.3894	No	ns	0.9772	A-C
Wild type vs. Heart specific Aox	-0.2569	-0.7885 to 0.2747	No	ns	0.7235	A-D
Wild type vs. Mcp1	0.4955	-0.03615 to 1.027	No	ns	0.0801	A-E
Wild type vs. Mcp1-Global Aox	0.4601	-0.07156 to 0.9917	No	ns	0.1239	A-F
Wild type vs. Mcp1-Heart specific-Aox	0.4147	-0.1169 to 0.9463	No	ns	0.2069	A-G
Myh6-Cre vs. Global Aox	0.227	-0.3047 to 0.7586	No	ns	0.8204	B-C
Myh6-Cre vs. Heart specific Aox	0.1123	-0.4193 to 0.6439	No	ns	0.9933	B-D
Myh6-Cre vs. Mcp1	0.8647	0.3330 to 1.396	Yes	***	0.0003	B-E
Myh6-Cre vs. Mcp1-Global Aox	0.8292	0.2976 to 1.361	Yes	***	0.0006	B-F
Myh6-Cre vs. Mcp1-Heart specific-Aox	0.7839	0.2522 to 1.316	Yes	**	0.0012	B-G
Global Aox vs. Heart specific Aox	-0.1147	-0.6463 to 0.4169	No	ns	0.9925	C-D
Global Aox vs. Mcp1	0.6377	0.1060 to 1.169	Yes	*	0.0111	C-E
Global Aox vs. Mcp1-Global Aox	0.6023	0.07063 to 1.134	Yes	*	0.0187	C-F
Global Aox vs. Mcp1-Heart specific-Aox	0.5569	0.02526 to 1.089	Yes	*	0.0355	C-G
Heart specific Aox vs. Mcp1	0.7524	0.2207 to 1.284	Yes	**	0.0019	D-E
Heart specific Aox vs. Mcp1-Global Aox	0.717	0.1853 to 1.249	Yes	**	0.0033	D-F
Heart specific Aox vs. Mcp1-Heart specific-Aox	0.6716	0.1400 to 1.203	Yes	**	0.0067	D-G
Mcp1 vs. Mcp1-Global Aox	-0.03541	-0.5670 to 0.4962	No	ns	>0.9999	E-F
Mcp1 vs. Mcp1-Heart specific-Aox	-0.08078	-0.6124 to 0.4508	No	ns	0.9989	E-G
Mcp1-Global Aox vs. Mcp1-Heart specific-Aox	-0.04537	-0.5770 to 0.4863	No	ns	>0.9999	F-G
Test details	Mean 1	Mean 2	Mean Diff.	SE of diff.	n1	n2	q	DF
Wild type vs. Myh6-Cre	1.047	1.416	-0.3692	0.1676	5	5	3.115	28
Wild type vs. Global Aox	1.047	1.189	-0.1422	0.1676	5	5	1.2	28
Wild type vs. Heart specific Aox	1.047	1.303	-0.2569	0.1676	5	5	2.168	28
Wild type vs. Mcp1	1.047	0.551	0.4955	0.1676	5	5	4.181	28
Wild type vs. Mcp1-Global Aox	1.047	0.5864	0.4601	0.1676	5	5	3.882	28
Wild type vs. Mcp1-Heart specific-Aox	1.047	0.6318	0.4147	0.1676	5	5	3.499	28
Myh6-Cre vs. Global Aox	1.416	1.189	0.227	0.1676	5	5	1.915	28
Myh6-Cre vs. Heart specific Aox	1.416	1.303	0.1123	0.1676	5	5	0.9475	28
Myh6-Cre vs. Mcp1	1.416	0.551	0.8647	0.1676	5	5	7.296	28
Myh6-Cre vs. Mcp1-Global Aox	1.416	0.5864	0.8292	0.1676	5	5	6.997	28
Myh6-Cre vs. Mcp1-Heart specific-Aox	1.416	0.6318	0.7839	0.1676	5	5	6.615	28
Global Aox vs. Heart specific Aox	1.189	1.303	-0.1147	0.1676	5	5	0.9678	28
Global Aox vs. Mcp1	1.189	0.551	0.6377	0.1676	5	5	5.381	28
Global Aox vs. Mcp1-Global Aox	1.189	0.5864	0.6023	0.1676	5	5	5.082	28
Global Aox vs. Mcp1-Heart specific-Aox	1.189	0.6318	0.5569	0.1676	5	5	4.699	28
Heart specific Aox vs. Mcp1	1.303	0.551	0.7524	0.1676	5	5	6.349	28
Heart specific Aox vs. Mcp1-Global Aox	1.303	0.5864	0.717	0.1676	5	5	6.05	28
Heart specific Aox vs. Mcp1-Heart specific-Aox	1.303	0.6318	0.6716	0.1676	5	5	5.667	28
Mcp1 vs. Mcp1-Global Aox	0.551	0.5864	-0.03541	0.1676	5	5	0.2988	28
Mcp1 vs. Mcp1-Heart specific-Aox	0.551	0.6318	-0.08078	0.1676	5	5	0.6817	28
Mcp1-Global Aox vs. Mcp1-Heart specific-Aox	0.5864	0.6318	-0.04537	0.1676	5	5	0.3828	28

## Sheet: Myh6
Number of families	1
Number of comparisons per family	21
Alpha	0.05
Tukey's multiple comparisons test	Mean Diff.	95.00% CI of diff.	Significant?	Summary	Adjusted P Value
Wild type vs. Myh6-Cre	0.04651	-0.1769 to 0.2700	No	ns	0.9938	A-B
Wild type vs. Global Aox	-0.04615	-0.2696 to 0.1773	No	ns	0.994	A-C
Wild type vs. Heart specific Aox	0.05092	-0.1725 to 0.2744	No	ns	0.9899	A-D
Wild type vs. Mcp1	0.5417	0.3183 to 0.7651	Yes	****	<0.0001	A-E
Wild type vs. Mcp1-Global Aox	0.5651	0.3416 to 0.7885	Yes	****	<0.0001	A-F
Wild type vs. Mcp1-Heart specific-Aox	0.4715	0.2481 to 0.6950	Yes	****	<0.0001	A-G
Myh6-Cre vs. Global Aox	-0.09266	-0.3161 to 0.1308	No	ns	0.8391	B-C
Myh6-Cre vs. Heart specific Aox	0.004416	-0.2190 to 0.2279	No	ns	>0.9999	B-D
Myh6-Cre vs. Mcp1	0.4952	0.2717 to 0.7186	Yes	****	<0.0001	B-E
Myh6-Cre vs. Mcp1-Global Aox	0.5186	0.2951 to 0.7420	Yes	****	<0.0001	B-F
Myh6-Cre vs. Mcp1-Heart specific-Aox	0.425	0.2016 to 0.6485	Yes	****	<0.0001	B-G
Global Aox vs. Heart specific Aox	0.09707	-0.1264 to 0.3205	No	ns	0.8085	C-D
Global Aox vs. Mcp1	0.5879	0.3644 to 0.8113	Yes	****	<0.0001	C-E
Global Aox vs. Mcp1-Global Aox	0.6112	0.3878 to 0.8347	Yes	****	<0.0001	C-F
Global Aox vs. Mcp1-Heart specific-Aox	0.5177	0.2943 to 0.7411	Yes	****	<0.0001	C-G
Heart specific Aox vs. Mcp1	0.4908	0.2673 to 0.7142	Yes	****	<0.0001	D-E
Heart specific Aox vs. Mcp1-Global Aox	0.5142	0.2907 to 0.7376	Yes	****	<0.0001	D-F
Heart specific Aox vs. Mcp1-Heart specific-Aox	0.4206	0.1972 to 0.6441	Yes	****	<0.0001	D-G
Mcp1 vs. Mcp1-Global Aox	0.02338	-0.2001 to 0.2468	No	ns	0.9999	E-F
Mcp1 vs. Mcp1-Heart specific-Aox	-0.07015	-0.2936 to 0.1533	No	ns	0.9507	E-G
Mcp1-Global Aox vs. Mcp1-Heart specific-Aox	-0.09354	-0.3170 to 0.1299	No	ns	0.8332	F-G
Test details	Mean 1	Mean 2	Mean Diff.	SE of diff.	n1	n2	q	DF
Wild type vs. Myh6-Cre	1.005	0.9582	0.04651	0.07044	5	5	0.9337	28
Wild type vs. Global Aox	1.005	1.051	-0.04615	0.07044	5	5	0.9266	28
Wild type vs. Heart specific Aox	1.005	0.9538	0.05092	0.07044	5	5	1.022	28
Wild type vs. Mcp1	1.005	0.463	0.5417	0.07044	5	5	10.88	28
Wild type vs. Mcp1-Global Aox	1.005	0.4396	0.5651	0.07044	5	5	11.35	28
Wild type vs. Mcp1-Heart specific-Aox	1.005	0.5332	0.4715	0.07044	5	5	9.467	28
Myh6-Cre vs. Global Aox	0.9582	1.051	-0.09266	0.07044	5	5	1.86	28
Myh6-Cre vs. Heart specific Aox	0.9582	0.9538	0.004416	0.07044	5	5	0.08866	28
Myh6-Cre vs. Mcp1	0.9582	0.463	0.4952	0.07044	5	5	9.942	28
Myh6-Cre vs. Mcp1-Global Aox	0.9582	0.4396	0.5186	0.07044	5	5	10.41	28
Myh6-Cre vs. Mcp1-Heart specific-Aox	0.9582	0.5332	0.425	0.07044	5	5	8.533	28
Global Aox vs. Heart specific Aox	1.051	0.9538	0.09707	0.07044	5	5	1.949	28
Global Aox vs. Mcp1	1.051	0.463	0.5879	0.07044	5	5	11.8	28
Global Aox vs. Mcp1-Global Aox	1.051	0.4396	0.6112	0.07044	5	5	12.27	28
Global Aox vs. Mcp1-Heart specific-Aox	1.051	0.5332	0.5177	0.07044	5	5	10.39	28
Heart specific Aox vs. Mcp1	0.9538	0.463	0.4908	0.07044	5	5	9.853	28
Heart specific Aox vs. Mcp1-Global Aox	0.9538	0.4396	0.5142	0.07044	5	5	10.32	28
Heart specific Aox vs. Mcp1-Heart specific-Aox	0.9538	0.5332	0.4206	0.07044	5	5	8.445	28
Mcp1 vs. Mcp1-Global Aox	0.463	0.4396	0.02338	0.07044	5	5	0.4694	28
Mcp1 vs. Mcp1-Heart specific-Aox	0.463	0.5332	-0.07015	0.07044	5	5	1.408	28
Mcp1-Global Aox vs. Mcp1-Heart specific-Aox	0.4396	0.5332	-0.09354	0.07044	5	5	1.878	28

## Sheet: Myh7
Number of families	1
Number of comparisons per family	21
Alpha	0.05
Tukey's multiple comparisons test	Mean Diff.	95.00% CI of diff.	Significant?	Summary	Adjusted P Value
Wild type vs. Myh6-Cre	-1.767	-11.67 to 8.134	No	ns	0.9973	A-B
Wild type vs. Global Aox	-0.5073	-10.41 to 9.393	No	ns	>0.9999	A-C
Wild type vs. Heart specific Aox	-2.634	-12.53 to 7.267	No	ns	0.9774	A-D
Wild type vs. Mcp1	-8.656	-18.56 to 1.245	No	ns	0.1166	A-E
Wild type vs. Mcp1-Global Aox	-8.444	-18.34 to 1.457	No	ns	0.1334	A-F
Wild type vs. Mcp1-Heart specific-Aox	-15.81	-25.71 to -5.911	Yes	***	0.0004	A-G
Myh6-Cre vs. Global Aox	1.259	-8.075 to 10.59	No	ns	0.9994	B-C
Myh6-Cre vs. Heart specific Aox	-0.867	-10.20 to 8.468	No	ns	>0.9999	B-D
Myh6-Cre vs. Mcp1	-6.89	-16.22 to 2.445	No	ns	0.259	B-E
Myh6-Cre vs. Mcp1-Global Aox	-6.677	-16.01 to 2.657	No	ns	0.2916	B-F
Myh6-Cre vs. Mcp1-Heart specific-Aox	-14.05	-23.38 to -4.711	Yes	***	0.0009	B-G
Global Aox vs. Heart specific Aox	-2.126	-11.46 to 7.208	No	ns	0.9898	C-D
Global Aox vs. Mcp1	-8.149	-17.48 to 1.186	No	ns	0.1176	C-E
Global Aox vs. Mcp1-Global Aox	-7.936	-17.27 to 1.398	No	ns	0.1356	C-F
Global Aox vs. Mcp1-Heart specific-Aox	-15.3	-24.64 to -5.970	Yes	***	0.0003	C-G
Heart specific Aox vs. Mcp1	-6.023	-15.36 to 3.312	No	ns	0.4075	D-E
Heart specific Aox vs. Mcp1-Global Aox	-5.81	-15.14 to 3.524	No	ns	0.4493	D-F
Heart specific Aox vs. Mcp1-Heart specific-Aox	-13.18	-22.51 to -3.844	Yes	**	0.002	D-G
Mcp1 vs. Mcp1-Global Aox	0.2124	-9.122 to 9.547	No	ns	>0.9999	E-F
Mcp1 vs. Mcp1-Heart specific-Aox	-7.156	-16.49 to 2.179	No	ns	0.2218	E-G
Mcp1-Global Aox vs. Mcp1-Heart specific-Aox	-7.368	-16.70 to 1.966	No	ns	0.1951	F-G
Test details	Mean 1	Mean 2	Mean Diff.	SE of diff.	n1	n2	q	DF
Wild type vs. Myh6-Cre	1.017	2.784	-1.767	3.113	4	5	0.8026	27
Wild type vs. Global Aox	1.017	1.525	-0.5073	3.113	4	5	0.2305	27
Wild type vs. Heart specific Aox	1.017	3.651	-2.634	3.113	4	5	1.197	27
Wild type vs. Mcp1	1.017	9.673	-8.656	3.113	4	5	3.933	27
Wild type vs. Mcp1-Global Aox	1.017	9.461	-8.444	3.113	4	5	3.836	27
Wild type vs. Mcp1-Heart specific-Aox	1.017	16.83	-15.81	3.113	4	5	7.184	27
Myh6-Cre vs. Global Aox	2.784	1.525	1.259	2.935	5	5	0.6068	27
Myh6-Cre vs. Heart specific Aox	2.784	3.651	-0.867	2.935	5	5	0.4178	27
Myh6-Cre vs. Mcp1	2.784	9.673	-6.89	2.935	5	5	3.32	27
Myh6-Cre vs. Mcp1-Global Aox	2.784	9.461	-6.677	2.935	5	5	3.218	27
Myh6-Cre vs. Mcp1-Heart specific-Aox	2.784	16.83	-14.05	2.935	5	5	6.768	27
Global Aox vs. Heart specific Aox	1.525	3.651	-2.126	2.935	5	5	1.025	27
Global Aox vs. Mcp1	1.525	9.673	-8.149	2.935	5	5	3.927	27
Global Aox vs. Mcp1-Global Aox	1.525	9.461	-7.936	2.935	5	5	3.825	27
Global Aox vs. Mcp1-Heart specific-Aox	1.525	16.83	-15.3	2.935	5	5	7.375	27
Heart specific Aox vs. Mcp1	3.651	9.673	-6.023	2.935	5	5	2.902	27
Heart specific Aox vs. Mcp1-Global Aox	3.651	9.461	-5.81	2.935	5	5	2.8	27
Heart specific Aox vs. Mcp1-Heart specific-Aox	3.651	16.83	-13.18	2.935	5	5	6.351	27
Mcp1 vs. Mcp1-Global Aox	9.673	9.461	0.2124	2.935	5	5	0.1023	27
Mcp1 vs. Mcp1-Heart specific-Aox	9.673	16.83	-7.156	2.935	5	5	3.448	27
Mcp1-Global Aox vs. Mcp1-Heart specific-Aox	9.461	16.83	-7.368	2.935	5	5	3.551	27

## Sheet: SOD2
Number of families	1
Number of comparisons per family	21
Alpha	0.05
Tukey's multiple comparisons test	Mean Diff.	95.00% CI of diff.	Significant?	Summary	Adjusted P Value
Wild type vs. Myh6-Cre	-0.2216	-0.5806 to 0.1374	No	ns	0.4616	A-B
Wild type vs. Global Aox	-0.1608	-0.5198 to 0.1982	No	ns	0.7864	A-C
Wild type vs. Heart specific Aox	-0.1111	-0.4701 to 0.2479	No	ns	0.9539	A-D
Wild type vs. Mcp1	0.563	0.2040 to 0.9219	Yes	***	0.0005	A-E
Wild type vs. Mcp1-Global Aox	0.5884	0.2294 to 0.9474	Yes	***	0.0003	A-F
Wild type vs. Mcp1-Heart specific-Aox	0.5953	0.2363 to 0.9542	Yes	***	0.0002	A-G
Myh6-Cre vs. Global Aox	0.06083	-0.2982 to 0.4198	No	ns	0.998	B-C
Myh6-Cre vs. Heart specific Aox	0.1105	-0.2485 to 0.4695	No	ns	0.9551	B-D
Myh6-Cre vs. Mcp1	0.7846	0.4256 to 1.144	Yes	****	<0.0001	B-E
Myh6-Cre vs. Mcp1-Global Aox	0.81	0.4510 to 1.169	Yes	****	<0.0001	B-F
Myh6-Cre vs. Mcp1-Heart specific-Aox	0.8169	0.4579 to 1.176	Yes	****	<0.0001	B-G
Global Aox vs. Heart specific Aox	0.04965	-0.3093 to 0.4086	No	ns	0.9994	C-D
Global Aox vs. Mcp1	0.7237	0.3647 to 1.083	Yes	****	<0.0001	C-E
Global Aox vs. Mcp1-Global Aox	0.7492	0.3902 to 1.108	Yes	****	<0.0001	C-F
Global Aox vs. Mcp1-Heart specific-Aox	0.756	0.3970 to 1.115	Yes	****	<0.0001	C-G
Heart specific Aox vs. Mcp1	0.6741	0.3151 to 1.033	Yes	****	<0.0001	D-E
Heart specific Aox vs. Mcp1-Global Aox	0.6995	0.3405 to 1.059	Yes	****	<0.0001	D-F
Heart specific Aox vs. Mcp1-Heart specific-Aox	0.7064	0.3474 to 1.065	Yes	****	<0.0001	D-G
Mcp1 vs. Mcp1-Global Aox	0.02547	-0.3335 to 0.3845	No	ns	>0.9999	E-F
Mcp1 vs. Mcp1-Heart specific-Aox	0.0323	-0.3267 to 0.3913	No	ns	>0.9999	E-G
Mcp1-Global Aox vs. Mcp1-Heart specific-Aox	0.006837	-0.3522 to 0.3658	No	ns	>0.9999	F-G
Test details	Mean 1	Mean 2	Mean Diff.	SE of diff.	n1	n2	q	DF
Wild type vs. Myh6-Cre	1.012	1.234	-0.2216	0.1132	5	5	2.769	28
Wild type vs. Global Aox	1.012	1.173	-0.1608	0.1132	5	5	2.009	28
Wild type vs. Heart specific Aox	1.012	1.123	-0.1111	0.1132	5	5	1.389	28
Wild type vs. Mcp1	1.012	0.449	0.563	0.1132	5	5	7.035	28
Wild type vs. Mcp1-Global Aox	1.012	0.4235	0.5884	0.1132	5	5	7.353	28
Wild type vs. Mcp1-Heart specific-Aox	1.012	0.4167	0.5953	0.1132	5	5	7.439	28
Myh6-Cre vs. Global Aox	1.234	1.173	0.06083	0.1132	5	5	0.7602	28
Myh6-Cre vs. Heart specific Aox	1.234	1.123	0.1105	0.1132	5	5	1.381	28
Myh6-Cre vs. Mcp1	1.234	0.449	0.7846	0.1132	5	5	9.804	28
Myh6-Cre vs. Mcp1-Global Aox	1.234	0.4235	0.81	0.1132	5	5	10.12	28
Myh6-Cre vs. Mcp1-Heart specific-Aox	1.234	0.4167	0.8169	0.1132	5	5	10.21	28
Global Aox vs. Heart specific Aox	1.173	1.123	0.04965	0.1132	5	5	0.6205	28
Global Aox vs. Mcp1	1.173	0.449	0.7237	0.1132	5	5	9.044	28
Global Aox vs. Mcp1-Global Aox	1.173	0.4235	0.7492	0.1132	5	5	9.362	28
Global Aox vs. Mcp1-Heart specific-Aox	1.173	0.4167	0.756	0.1132	5	5	9.448	28
Heart specific Aox vs. Mcp1	1.123	0.449	0.6741	0.1132	5	5	8.423	28
Heart specific Aox vs. Mcp1-Global Aox	1.123	0.4235	0.6995	0.1132	5	5	8.742	28
Heart specific Aox vs. Mcp1-Heart specific-Aox	1.123	0.4167	0.7064	0.1132	5	5	8.827	28
Mcp1 vs. Mcp1-Global Aox	0.449	0.4235	0.02547	0.1132	5	5	0.3182	28
Mcp1 vs. Mcp1-Heart specific-Aox	0.449	0.4167	0.0323	0.1132	5	5	0.4037	28
Mcp1-Global Aox vs. Mcp1-Heart specific-Aox	0.4235	0.4167	0.006837	0.1132	5	5	0.08543	28
