# Supplementary material for: Hyperoxia but not AOX expression mitigates pathological cardiac remodeling in a mouse model of inflammatory cardiomyopathy
Source: Sci Rep. 2019 Sep 4;9:12741. doi: 10.1038/s41598-019-49231-9 (PMC6726756; doi:10.1038/s41598-019-49231-9)
Supplement: Supplementary file 5 — S4 [file 41598_2019_49231_MOESM5_ESM.xls]

## Sheet: Q9redox
Tables S4
Statistical analysis of CoQ reduction state data, Fig. 5D and S3D
This sheet: Fig. S3D
Table Analyzed	Q9red/Qox
ANOVA summary
F	2.635
P value	0.0293
P value summary	*
Significant diff. among means (P < 0.05)?	Yes
R square	0.3731
Tukey's multiple comparisons test	Mean Diff,	95,00% CI of diff,	Significant?	Summary	Adjusted P Value
Control-Cre vs. Wild-type	-0.02386	-0.1573 to 0.1095	No	ns	0.9989
Control-Cre vs. Mcp1 + Cre	-0.1233	-0.2567 to 0.01014	No	ns	0.0868
Control-Cre vs. Mcp1	-0.1134	-0.2468 to 0.01999	No	ns	0.1427
Control-Cre vs. Global-Aox	-0.04386	-0.1854 to 0.09764	No	ns	0.97
Control-Cre vs. Heart specific-Aox	-0.05023	-0.1836 to 0.08318	No	ns	0.9189
Control-Cre vs. Global-Aox + Mcp1	-0.1235	-0.2569 to 0.0099	No	ns	0.0857
Control-Cre vs. Heart specific-Aox + Mcp1	-0.06297	-0.1964 to 0.07044	No	ns	0.7845
Wild-type vs. Mcp1 + Cre	-0.09941	-0.2328 to 0.03401	No	ns	0.2679
Wild-type vs. Mcp1	-0.08956	-0.223 to 0.04385	No	ns	0.3907
Wild-type vs. Global-Aox	-0.02	-0.1615 to 0.1215	No	ns	0.9998
Wild-type vs. Heart specific-Aox	-0.02637	-0.1598 to 0.107	No	ns	0.9979
Wild-type vs. Global-Aox + Mcp1	-0.09965	-0.2331 to 0.03376	No	ns	0.2652
Wild-type vs. Heart specific-Aox + Mcp1	-0.03911	-0.1725 to 0.0943	No	ns	0.9779
Mcp1 + Cre vs. Mcp1	0.009843	-0.1236 to 0.1433	No	ns	>0.9999
Mcp1 + Cre vs. Global-Aox	0.0794	-0.0621 to 0.2209	No	ns	0.611
Mcp1 + Cre vs. Heart specific-Aox	0.07303	-0.06038 to 0.2064	No	ns	0.6392
Mcp1 + Cre vs. Global-Aox + Mcp1	-0.0002438	-0.1337 to 0.1332	No	ns	>0.9999
Mcp1 + Cre vs. Heart specific-Aox + Mcp1	0.0603	-0.07312 to 0.1937	No	ns	0.8183
Mcp1 vs. Global-Aox	0.06956	-0.07194 to 0.2111	No	ns	0.7491
Mcp1 vs. Heart specific-Aox	0.06319	-0.07022 to 0.1966	No	ns	0.7816
Mcp1 vs. Global-Aox + Mcp1	-0.01009	-0.1435 to 0.1233	No	ns	>0.9999
Mcp1 vs. Heart specific-Aox + Mcp1	0.05045	-0.08296 to 0.1839	No	ns	0.9173
Global-Aox vs. Heart specific-Aox	-0.006372	-0.1479 to 0.1351	No	ns	>0.9999
Global-Aox vs. Global-Aox + Mcp1	-0.07965	-0.2212 to 0.06186	No	ns	0.6074
Global-Aox vs. Heart specific-Aox + Mcp1	-0.01911	-0.1606 to 0.1224	No	ns	0.9998
Heart specific-Aox vs. Global-Aox + Mcp1	-0.07328	-0.2067 to 0.06014	No	ns	0.6355
Heart specific-Aox vs. Heart specific-Aox + Mcp1	-0.01274	-0.1461 to 0.1207	No	ns	>0.9999
Global-Aox + Mcp1 vs. Heart specific-Aox + Mcp1	0.06054	-0.07287 to 0.194	No	ns	0.8154

## Sheet: Q10 redox
This sheet, Fig, 5D
Table Analyzed	Q10red/Qox
ANOVA summary
F	4.715
P value	0.0011
P value summary	**
Significant diff. among means (P < 0.05)?	Yes
R square	0.5157
Tukey's multiple comparisons test	Mean Diff.	95.00% CI of diff.	Significant?	Summary	Adjusted P Value
Control-Cre vs. Wild-type	-0.01352	-0.1802 to 0.1531	No	ns	>0.9999
Control-Cre vs. Mcp1 + Cre	-0.158	-0.3246 to 0.008651	No	ns	0.0732
Control-Cre vs. Mcp1	-0.1813	-0.3479 to -0.01467	Yes	*	0.0253
Control-Cre vs. Global-Aox	-0.02837	-0.2051 to 0.1484	No	ns	0.9994
Control-Cre vs. Heart specific-Aox	-0.03292	-0.1995 to 0.1337	No	ns	0.9979
Control-Cre vs. Global-Aox + Mcp1	-0.1914	-0.358 to -0.02473	Yes	*	0.0156
Control-Cre vs. Heart specific-Aox + Mcp1	-0.09396	-0.2606 to 0.07266	No	ns	0.6053
Wild-type vs. Mcp1 + Cre	-0.1445	-0.3111 to 0.02218	No	ns	0.1279
Wild-type vs. Mcp1	-0.1678	-0.3344 to -0.00114	Yes	*	0.0475
Wild-type vs. Global-Aox	-0.01485	-0.1916 to 0.1619	No	ns	>0.9999
Wild-type vs. Heart specific-Aox	-0.0194	-0.186 to 0.1472	No	ns	>0.9999
Wild-type vs. Global-Aox + Mcp1	-0.1778	-0.3445 to -0.0112	Yes	*	0.0299
Wild-type vs. Heart specific-Aox + Mcp1	-0.08044	-0.2471 to 0.08619	No	ns	0.7653
Mcp1 + Cre vs. Mcp1	-0.02332	-0.1899 to 0.1433	No	ns	0.9998
Mcp1 + Cre vs. Global-Aox	0.1296	-0.04713 to 0.3063	No	ns	0.2856
Mcp1 + Cre vs. Heart specific-Aox	0.1251	-0.04157 to 0.2917	No	ns	0.26
Mcp1 + Cre vs. Global-Aox + Mcp1	-0.03338	-0.2 to 0.1332	No	ns	0.9977
Mcp1 + Cre vs. Heart specific-Aox + Mcp1	0.06401	-0.1026 to 0.2306	No	ns	0.9109
Mcp1 vs. Global-Aox	0.1529	-0.02382 to 0.3297	No	ns	0.1293
Mcp1 vs. Heart specific-Aox	0.1484	-0.01826 to 0.315	No	ns	0.1093
Mcp1 vs. Global-Aox + Mcp1	-0.01006	-0.1767 to 0.1566	No	ns	>0.9999
Mcp1 vs. Heart specific-Aox + Mcp1	0.08733	-0.0793 to 0.254	No	ns	0.6864
Global-Aox vs. Heart specific-Aox	-0.004548	-0.1813 to 0.1722	No	ns	>0.9999
Global-Aox vs. Global-Aox + Mcp1	-0.163	-0.3397 to 0.01375	No	ns	0.0879
Global-Aox vs. Heart specific-Aox + Mcp1	-0.06559	-0.2423 to 0.1111	No	ns	0.9244
Heart specific-Aox vs. Global-Aox + Mcp1	-0.1584	-0.3251 to 0.008192	No	ns	0.0717
Heart specific-Aox vs. Heart specific-Aox + Mcp1	-0.06104	-0.2277 to 0.1056	No	ns	0.929
Global-Aox + Mcp1 vs. Heart specific-Aox + Mcp1	0.09739	-0.06924 to 0.264	No	ns	0.5627
