# Supplementary material for: Hyperoxia but not AOX expression mitigates pathological cardiac remodeling in a mouse model of inflammatory cardiomyopathy
Source: Sci Rep. 2019 Sep 4;9:12741. doi: 10.1038/s41598-019-49231-9 (PMC6726756; doi:10.1038/s41598-019-49231-9)
Supplement: Supplementary file 6 — S5 [file 41598_2019_49231_MOESM6_ESM.xls]

## Sheet: PD_tissue_13C_24Jul2018-Loading
Metabolomics Data, PCA
PD_tissue_13C_24Jul2018-Loading
Name	PC1	PC2	PC3	PC4	PC5	PC6	PC7	PC8	PC9	PC10	PC11
2-HG	-0.255862	-0.282311	-0.0384486	0.0510743	-0.238933	0.209155	0.648057	-0.00920964	0.420412	0.255868	-0.0217917
3PG	-0.0935696	-0.531486	-0.403881	-0.460844	-0.0167095	-0.0910798	-0.391328	0.188187	0.32759	-0.0902532	0.0174533
Ac-carnitine	-0.288514	0.0386656	0.00347811	0.0839253	-0.11219	0.234373	-0.25492	-0.119608	-0.00557701	0.0342489	-0.393552
Asp	-0.289586	-0.0288083	0.0617564	0.132664	0.0186123	0.011166	-0.0683175	-0.0550722	0.0646359	-0.321516	0.390889
Cit	-0.288664	0.056827	0.0698507	0.0360351	-0.0832946	-0.136195	-0.122023	-0.0852538	0.258373	0.219882	-0.326983
Fum	-0.289862	0.000233559	0.0508283	0.136967	-0.00988562	0.0148492	-0.0983134	-0.167474	-0.0707934	0.237064	-0.14537
G3P	-0.0787237	-0.2914	0.749839	-0.375236	-0.245457	-0.324563	0.0223983	-0.0550596	-0.157323	-0.0139143	0.0100213
GABA	-0.247255	0.210329	-0.324341	-0.11408	-0.0354621	-0.59897	0.441108	0.156137	-0.138997	-0.266788	-0.146689
Glc	0.183301	-0.43534	-0.302839	0.266392	-0.414452	-0.10505	0.0219408	-0.522274	-0.359943	-0.0593196	0.0355011
Glu	-0.289048	-0.00668496	0.0585715	0.169865	0.0510217	-0.0579832	-0.0708615	-0.0912006	0.161917	-0.165506	0.50202
Lac	-0.2411	-0.251377	-0.0568941	-0.302556	0.661731	0.216015	0.23175	-0.260212	-0.371636	0.0916839	-0.00837623
Mal	-0.287984	0.00200787	0.0796533	0.198399	0.0608036	0.0282594	-0.0256824	-0.149925	0.130449	-0.127063	0.186714
P-Ser	-0.282303	0.0651157	-0.157408	0.097164	0.00600326	-0.358117	-0.235856	0.109476	-0.244954	0.614095	0.237645
Rib	0.157835	-0.482658	0.161514	0.569092	0.37005	-0.238993	0.0312399	0.372784	0.0486874	0.0267452	-0.159485
Ser	-0.278206	-0.11153	-0.0171812	0.0402876	-0.319625	0.398929	0.0220977	0.594634	-0.468481	-0.0930375	0.0463316
Succ	-0.289452	-0.0268006	0.0278325	0.144378	0.0778711	-0.0604948	-0.143659	-0.0928282	-0.0560168	-0.451639	-0.411826
