# Supplementary material for: Hyperoxia but not AOX expression mitigates pathological cardiac remodeling in a mouse model of inflammatory cardiomyopathy
Source: Sci Rep. 2019 Sep 4;9:12741. doi: 10.1038/s41598-019-49231-9 (PMC6726756; doi:10.1038/s41598-019-49231-9)
Supplement: Supplementary file 7 — S6 [file 41598_2019_49231_MOESM7_ESM.xls]

## Sheet: PD_tissue_13C_24Jul2018-Scores-
Table S5
Metabolomics Data, PCA
PD_tissue_13C_24Jul2018-Scores-
	PC1	PC2	PC3	PC4	PC5	PC6	PC7	PC8	PC9	PC10	PC11
Wild-type_FC1	5.0177	0.66114	0.315982	0.833531	-0.437392	-0.216749	-0.0263099	-0.22212	-0.191345	0.002154	-1.11022e-16
Wild-type_FC2	4.51025	0.426234	0.383982	0.255282	0.576955	-0.0278967	0.118971	0.180596	0.114976	-0.0708085	-5.55112e-16
Wild-type_FC3	4.46989	-0.369924	-0.155145	-0.304656	0.444778	0.199467	0.0681152	-0.103653	0.192704	0.0701586	-3.33067e-16
Mcp1_FC1	-1.64359	-1.92704	1.81507	-0.750611	-0.279876	0.164548	0.0304908	-0.196058	0.0155561	-0.0343069	2.77556e-17
Mcp1_FC2	-1.32404	-1.92021	-1.70716	0.283664	-0.75028	-0.357211	0.170646	0.0291196	0.140313	-0.00814964	2.77556e-17
Mcp1_FC3	-2.23439	-0.430914	1.78915	0.32581	0.0342868	-0.403122	-0.0335127	0.25752	-0.0358293	0.0462026	-4.996e-16
Global Aox + Mcp1_FC1	-2.36064	-0.812614	-1.02881	-0.108721	0.95392	-0.276879	-0.449225	-0.0984834	-0.0808186	-0.00973873	1.11022e-16
Global Aox + Mcp1_FC2	-1.71891	-0.563637	-0.302275	0.795428	-0.203915	0.811256	-0.21702	0.105119	-0.0344639	0.00240847	-2.22045e-16
Global Aox + Mcp1_FC3	0.541569	-0.0160863	-0.922825	-0.841278	0.111139	0.138984	0.390537	0.12626	-0.259707	0.00757623	5.55112e-17
Heart Aox + Mcp1_FC1	0.535102	2.45818	-0.227673	-0.847888	-0.716786	-0.0479646	-0.388448	0.076053	0.0640131	-0.0037579	-6.10623e-16
Heart Aox + Mcp1_FC2	-5.79294	2.49487	0.039696	0.359439	0.267169	0.0155672	0.335755	-0.154355	0.0746013	-0.00173837	-5.55112e-16
