# Supplementary material for: Hyperoxia but not AOX expression mitigates pathological cardiac remodeling in a mouse model of inflammatory cardiomyopathy
Source: Sci Rep. 2019 Sep 4;9:12741. doi: 10.1038/s41598-019-49231-9 (PMC6726756; doi:10.1038/s41598-019-49231-9)
Supplement: Supplementary file 8 — S7 [file 41598_2019_49231_MOESM8_ESM.xls]

## Sheet: Cox10 KO only
Tables S7
Statistical analysis of progeny genotypes in Cox10 cardiomyocyte-specific KO crosses
This sheet: Cox10 KO only
	Parental genotypes		Progeny genotypes							chi-squared test
Male	Female	Locus								Locus	Genotype		Expected	Observed	Total
		Myh6-cre		wt/wt			wt/Myh6-cre			Myh6-cre	wt/Myh6-cre
		Cox10	fl/fl	fl/wt	wt/wt	fl/fl	fl/wt	wt/wt		Cox10	fl/fl
Cox10(fl/wt)	Cox10(fl/wt) ; Myh6-cre(+/wt)		0	2	1	0	4	0					0.875	0	7
Cox10(fl/wt)	Cox10(fl/wt) ; Myh6-cre(+/wt)		3	0	0	0	2	0					0.625	0	5
Cox10(fl/wt)	Cox10(fl/wt) ; Myh6-cre(+/wt)		0	4	1	0	2	1					1	0	8
Cox10(fl/wt)	Cox10(fl/wt) ; Myh6-cre(+/wt)		0	2	2	0	2	0					0.75	0	6
Cox10(fl/wt)	Cox10(fl/wt) ; Myh6-cre(+/wt)		0	1	3	0	1	0					0.625	0	5
Cox10(fl/wt)	Cox10(fl/wt) ; Myh6-cre(+/wt)		1	0	0	0	1	2					0.5	0	4
		Total pups	4	9	7	0	12	3					4.375	0	35
Cox10(fl/fl)	Cox10(fl/wt) ; Myh6-cre(+/wt)		5	2	n/a	0	3	n/a
		Total pups	5	2	n/a	0	3	n/a					2.5	0	10
											TOTAL		6.875	0	45
															chi-squared p value = 0.008
															Yates correction

## Sheet: Cox10 KO + AOX
This sheet: Cox10 KO +/- AOX
	Parental genotypes		Progeny genotypes
Male	Female	Locus
		Myh6-cre	Myh6-cre/wt			Total	Expected	Observed
		AOX	AOX/+ or AOX/AOX
		Cox10	fl/fl
Cox(fl/wt) ; Aox(+/wt) ; Cre(+/wt)	Cox(fl/fl) ; Aox(+/wt)					3	0.5625	0
Cox(fl/fl) ; Aox(+/wt)	Cox(fl/wt) ; Aox(+/+) ; Cre(+/wt)					2	0.5	0
Cox(fl/wt) ; Aox(+/wt) ; Cre(+/wt)	Cox(fl/wt)					7	0.4375	0
Cox(fl/wt) ; Aox(+/wt) ; Cre(+/wt)	Cox(fl/wt)					9	0.5625	0
Cox(fl/wt) ; Aox(+/+) ; Cre(+/wt)	Cox(fl/fl)					4	1	0
Cox(fl/wt) ; Cre(+/wt)	Cox(fl/fl) ; Aox(+/+)					5	1.25	0
Cox(fl/wt) ; Aox(+/wt) ; Cre(+/wt)	Cox(fl/fl) ; Aox(+/wt)					5	0.9375	0
Cox(fl/wt) ; Aox(+/wt) ; Cre(+/wt)	Cox(fl/fl) ; Aox(+/wt)					5	0.9375	0
Cox(fl/fl) ; Aox(+/wt)	Cox(fl/wt) ; Aox(+/wt) ; Cre(+/wt)					6	1.125	0
Cox(fl/fl) ; Aox(+/wt)	Cox(fl/wt) ; Aox(+/wt) ; Cre(+/wt)					8	1.5	0
Cox(fl/wt) ; Aox(+/wt)	Cox(fl/wt) ; Aox(+/wt) ; Cre(+/wt)					6	0.5625	0
Cox(fl/wt) ; Aox(+/wt) ; Cre(+/wt)	Cox(fl/fl) ; Aox(+/wt)					4	0.75	0
Cox(fl/wt) ; Aox(+/wt) ; Cre(+/wt)	Cox(fl/fl) ; Aox(+/wt)					7	1.3125	0
Cox(fl/fl) ; Aox(+/wt)	Cox(fl/wt) ; Aox(+/wt) ; Cre(+/wt)					9	1.6875	0
					TOTAL	80	13.125	0
									chi-squared p = 0.00001
									Yates corrected
