# Supplementary material for: Hyperoxia but not AOX expression mitigates pathological cardiac remodeling in a mouse model of inflammatory cardiomyopathy
Source: Sci Rep. 2019 Sep 4;9:12741. doi: 10.1038/s41598-019-49231-9 (PMC6726756; doi:10.1038/s41598-019-49231-9)
Supplement: Supplementary file 9 — S8 [file 41598_2019_49231_MOESM9_ESM.xls]

## Sheet: Primers
	Table S8
	Oligonucleotide primers used in the study
	Primer	Sequence (5´ to 3´)	Product size (bp)	Purpose
	Aox_F	GCGATGCAAGATGGAGGGTA	317	Genotyping
	Aox_R	TGAATCCAACCGTGGTCTCG
	Rosa26_F	GACCTCCATCGCGCACTCCG	520
	Rosa26_R	CTCCGAGGCGGATCACAAGC
	Cag_F	GGGCAACGTGCTGGTTATTG	400
	SNAP_R	AAGCTCTCCTGCTGGAACAC
	Myh6-Cre_F	ATGACAGACAGATCCCTCCTATCTCC	300
	Myh6-Cre_R	CTCATCACTCGTTGCATCATCGAC
	Internal ctrl_F	CAAATGTTGCTTGTCTGGTG	200
	Internal ctrl_R	GTCAGTCGAGTGCACAGTTT
	ACTB-Cre_F	GCGGTCTGGCAGTAAAAACTATC	100
	ACTB-Cre_R	GTGAAACAGCATTGCTGTCACTT
	Mcp1_F	TTCTCTGCCCAGCTGCCC	500
	Mcp1_R	CCTTCCTTTTTATGCTCC
	Cox10_F	ACCCATTAGAAACTGCTGATGGCT	Cox10 wt - 700; Cox10 flox - 840
	Cox10_R	CACTGACGCAGCGCCAGCATCTT
	Myh6_F	CTACAAGCGCCAGGCTGAG	188	qRTPCR
	Myh6_R	GGAGAGGTTATTCCTCGTCGT
	Myh7_F	GCTGTTTCCTTACTTGCTACCC	198
	Myh7_R	GCCTCTCCTTCTCAGACTTCC
	GATA4_F	TTTTCTGGGAAACTGGAGCTGG	159
	GATA4_R	ATCACCCACCGGCTAAAGAAG
	Egln3_F	AATGGTGATGGCCGCTGTAT	173
	Egln3_R	TCATGTGGATTCCTGCGGTC
	Gpx3_F	CATCCTGCCTTCTGTCCCTG	126
	Gpx3_R	CGATGGTGAGGGCTCCATAC
	SOD2_F	CGTGAACAATCTCAACGCCA	172
	SOD2_R	TCCTTTGGGTTCTCCACCAC
	Mtor_F	CGCTACTGTGTCTTGGCATC	237
	Mtor_R	CTTGATTCTCCCAATGCCGC
	IL10_F	AGGCGCTGTCATCGATTT	91
	IL10_R	CACCTTGGTCTTGGAGCTTAT
	Mcp1_F	CTGCTGTTCACAGTTGCCG	218
	Mcp1_R	CATTCCTTCTTGGGGTCAGC
	FGF21_F	CTGGGGGTCTACCAAGCATA	220
	FGF21_R	CAC CCA GGA TTT GAA TGA CC
	RPS18_F	GTTCCAGCACATTTTGCGAGT	136
	RPS18_R	GGTGAGGTCGATGTCTGCTT
	GDF15_F	CAACCAGAGCCGAGAGGAC	156
	GDF15_R	TGCACGCGGTAGGCTTC
